# Supplementary material for: Deep learning-based prediction for time-dependent chloride penetration in concrete exposed to coastal environment
Source: Heliyon. 2023 Jun 1;9(6):e16869. doi: 10.1016/j.heliyon.2023.e16869 (PMC10258446; doi:10.1016/j.heliyon.2023.e16869)
Supplement: Multimedia component 1 [file mmc1.xlsx]

## Sheet: Sheet1
Free chloride content
120d	depth/mm	Test 1	Test 2	3	4	5	6
	2	0.362229	0.359038	0.189811	0.464719	0.343949	0.474989
	4	0.402937	0.38778	0.224268	0.510998	0.381496	0.498435
	6	0.293202	0.298332	0.143547	0.409027	0.286027	0.37444
	8	0.240888	0.253059	0.148854	0.397653	0.260114	0.317359
	10	0.165484	0.138983	0.0951689	0.295264	0.173725	0.282316
	12	0.147661	0.137049	0.0860844	0.253537	0.156083	0.236547
	14	0.126763	0.137318	0.0703753	0.140224	0.11867	0.204005
	16	0.0982936	0.10723	0.0758107	0.134603	0.103984	0.163431
	18	0.0843761	0.0821237	0.0657249	0.118922	0.0877867	0.121426
	20	0.0711456	0.0738593	0.0480007	0.0896534	0.0706648	0.0839558
240d		0.525269	0.543185	0.380641	0.450862	0.474989	0.474989
		0.552595	0.438776	0.476153	0.526216	0.498435	0.498435
		0.329786	0.318685	0.41346	0.435829	0.37444	0.37444
		0.314218	0.232767	0.392277	0.330172	0.317359	0.317359
		0.257804	0.230267	0.366726	0.274468	0.282316	0.282316
		0.192071	0.220799	0.290027	0.243293	0.236547	0.236547
		0.142394	0.159805	0.331581	0.182238	0.204005	0.204005
		0.11552	0.153239	0.245837	0.139127	0.163431	0.163431
		0.0866595	0.09627	0.191801	0.110974	0.121426	0.121426
		0.045603	0.08322	0.136234	0.0707657	0.0839558	0.0839558
360d		0.70265	0.620388	0.856687	0.715015	0.667396	0.712427
		0.917116	0.749058	0.913583	0.933369	0.94811	0.892247
		0.831401	0.632585	0.771682	0.399559	0.665411	0.660128
		0.666524	0.486627	0.660407	0.360992	0.49061	0.533032
		0.590793	0.215647	0.476888	0.32025	0.451337	0.410983
		0.442546	0.555629	0.419407	0.360434	0.336466	0.422896
		0.328322	0.265158	0.342131	0.162792	0.377603	0.295201
		0.247388	0.289618	0.301158	0.0931363	0.335916	0.253443
		0.213308	0.129404	0.254955	0.078344	0.26884	0.18897
		0.179835	0.0932324	0.160757	0.0989183	0.227316	0.152012
480d		0.727644	0.619845	0.727421	0.81752	0.704679	0.719422
		0.908397	0.773856	0.926032	0.939656	0.981096	0.905807
		0.781659	0.680077	0.791749	0.545427	0.620455	0.683873
		0.688314	0.506365	0.684267	0.383363	0.516562	0.555774
		0.594224	0.334258	0.470489	0.323634	0.45931	0.436383
		0.433851	0.327838	0.442917	0.30327	0.33091	0.367757
		0.283194	0.301971	0.350766	0.238741	0.270528	0.28904
		0.246032	0.272516	0.301778	0.224747	0.18728	0.246471
		0.210047	0.141232	0.243899	0.177223	0.145377	0.183556
		0.175947	0.135513	0.174763	0.148102	0.130922	0.153049
600d
		0.917994	0.747603	0.824759	0.849739	0.839943	0.836008
		0.986621	0.855846	1.02561	1.01133	1.10297	0.996476
		0.838987	0.753796	0.883708	0.696184	0.79357	0.793249
		0.656335	0.552219	0.774116	0.544343	0.666615	0.638725
		0.574081	0.421175	0.603405	0.446625	0.548401	0.518737
		0.462338	0.345791	0.510038	0.349944	0.512191	0.43606
		0.355446	0.33031	0.429874	0.296262	0.375712	0.357521
		0.274084	0.314142	0.364526	0.269152	0.271681	0.298717
		0.277876	0.26483	0.270907	0.19647	0.258548	0.253726
		0.19994	0.261375	0.196161	0.170257	0.256894	0.216925
